# Supplementary material for: Explainable Supervised Machine Learning Model To Predict Solvation Gibbs Energy
Source: J Chem Inf Model. 2023 Aug 21;64(7):2250–62. doi: 10.1021/acs.jcim.3c00544 (PMC11005042; doi:10.1021/acs.jcim.3c00544)
Supplement: Supplementary file 2 — ci3c00544_si_002.xlsx [file ci3c00544_si_002.xlsx]

## Sheet: Model Statistical Results
Model Performance using only best features for each algorithm
Algorithm	Parameter	Score_test	Score_train	MAE	RMSE	STD
Gradient Boosting Optimized	Value	0.964608	0.999973	0.223351	0.429536	0.095483
	STD	0.00781434	9.24567e-06	0.0183025	0.0663475	0.0243648
Random Forest Optimized	Value	0.946755	0.999991	0.255978	0.533638	0.111274
	STD	0.0178524	1.16784e-06	0.0259783	0.113173	0.0450365
Model Performance using all features
Algorithm	Parameter	Score_test	Score_train	MAE	RMSE	STD
Random Forest Optimized	Value	0.944513	0.999992	0.260268	0.554649	0.102481
	STD	0.0111258	1.27242e-06	0.0234025	0.0707806	0.0134998
Random Forest	Value	0.937535	0.991092	0.284895	0.5892	0.105944
	STD	0.0122502	0.000505332	0.0268998	0.0795499	0.00656005
Gradient Boosting Optimized	Value	0.95263	0.999976	0.236484	0.490976	0.100325
	STD	0.00589099	4.93834e-06	0.016796	0.0425939	0.0281593
Gradient Boosting	Value	0.921522	0.951851	0.403082	0.632019	0.101982
	STD	0.00427986	0.00191128	0.0175282	0.0222856	0.0293312
Linear Regressor	Value	0.830247	0.846507	0.6368	0.937658	944192
	STD	0.0133148	0.00407976	0.0183538	0.0520371	1.02004e+06
MLP Neural Networks	Value	-0.272853	-0.214781	1.05862	2.0147	0.255657
	STD	2.07169	2.10538	0.896584	1.64348	0.207366
SVM	Value	0.41287	0.428497	1.13214	1.74502	0.166919
	STD	0.0134469	0.00611797	0.041774	0.0782569	0.0231783

## Sheet: RF Feat Importance
Random Forest Algorithm Feature Importance
Descriptor	Gini / %	Permutation Importance (mean)	Permutation Importance (std)	Permutation Importance(mean) / %
TPSA_slt	2.4	0.02214	0.002335	5.9
MolMR_slt	4.4	0.01916	0.001257	5.1
Chi1_slt	3.9	0.01492	0.001715	4
NOCount_slt	1.5	0.01432	0.001726	3.8
NHOHCount_slt	1.9	0.01175	0.001699	3.1
MinPartialCharge_slt	1.8	0.0116	0.001407	3.1
HeavyAtomMolWt_slt	3.3	0.01104	0.001289	2.9
BertzCT_slt	2.4	0.01022	0.00151	2.7
NumHAcceptors_slt	1.2	0.008996	0.00131	2.4
MolWt_slt	2.8	0.008918	0.001011	2.4
PEOE_VSA1_slt	1.9	0.008736	0.0008609	2.3
NumHDonors_slt	1.6	0.007696	0.001153	2.1
Chi0v_slt	2.3	0.007001	0.00061	1.9
MolLogP_slt	1.5	0.006911	0.0007464	1.8
Kappa2_slt	2.2	0.006197	0.0003565	1.7
Chi3v_slt	1.9	0.006041	0.0007097	1.6
MolLogP_slv	0.8	0.006004	0.0008659	1.6
SlogP_VSA2_slt	1.3	0.005652	0.001047	1.5
Chi1v_slt	1.9	0.005639	0.0005875	1.5
MaxPartialCharge_slt	1.3	0.004854	0.000776	1.3
MinAbsEStateIndex_slt	1.6	0.004238	0.0001958	1.1
TPSA_slv	0.6	0.004087	0.0005837	1.1
Chi4v_slt	1.7	0.004024	0.0004487	1.1
MaxAbsEStateIndex_slt	0.9	0.00385	0.0004291	1
Chi3n_slt	1.5	0.003822	0.0006352	1
Chi2v_slt	1.8	0.003815	0.0005165	1
Kappa3_slt	1.4	0.003621	0.0005734	1
Chi0n_slt	1.5	0.003512	0.0003582	0.9
MaxAbsPartialCharge_slt	1.1	0.003453	0.0005703	0.9
Kappa1_slt	1.5	0.003431	0.0003925	0.9
MaxEStateIndex_slt	0.9	0.003421	0.0007538	0.9
HallKierAlpha_slt	1.5	0.003123	0.0005071	0.8
SMR_VSA3_slt	0.4	0.003119	0.0004568	0.8
MinEStateIndex_slt	1.2	0.003069	0.0004047	0.8
Chi1v_slv	0.5	0.00284	0.0004437	0.8
MaxEStateIndex_slv	0.6	0.002837	0.0002588	0.8
NumHeteroatoms_slt	0.6	0.002835	0.0006411	0.8
HeavyAtomCount_slt	1.8	0.002742	0.0004874	0.7
VSA_EState2_slt	0.6	0.002636	0.0002894	0.7
Chi1n_slt	1.6	0.002556	0.0002673	0.7
Chi0v_slv	0.4	0.002503	0.0003985	0.7
Kappa2_slv	0.4	0.002487	0.0003281	0.7
Chi2n_slt	1.2	0.00248	0.0003811	0.7
VSA_EState1_slt	0.6	0.002426	0.0004325	0.6
MaxAbsEStateIndex_slv	0.5	0.002411	0.0001851	0.6
NumValenceElectrons_slt	1.8	0.002408	0.0002521	0.6
NHOHCount_slv	0.4	0.002378	0.0002297	0.6
SMR_VSA7_slt	0.8	0.002317	0.0003868	0.6
VSA_EState8_slt	0.5	0.002249	0.0004566	0.6
Kappa1_slv	0.4	0.002237	0.0003135	0.6
Chi1n_slv	0.5	0.002159	0.0004205	0.6
VSA_EState3_slt	0.8	0.002113	0.0005979	0.6
Chi0_slt	1.4	0.002098	0.0003363	0.6
SlogP_VSA1_slt	0.4	0.00205	0.0002843	0.5
NumAromaticRings_slt	0.6	0.002041	0.0004627	0.5
MinAbsPartialCharge_slt	0.8	0.002002	0.0004995	0.5
HeavyAtomMolWt_slv	0.3	0.001966	0.0002768	0.5
MolWt_slv	0.4	0.001966	0.0003985	0.5
MolMR_slv	0.4	0.001907	0.0003798	0.5
PEOE_VSA8_slt	0.4	0.001895	0.0002702	0.5
solvent_group	0.4	0.001878	0.0003907	0.5
Chi4n_slt	0.9	0.001779	0.0002192	0.5
EState_VSA9_slt	0.6	0.001717	0.0006735	0.5
Kappa3_slv	0.3	0.001665	0.0002984	0.4
MinAbsEStateIndex_slv	0.4	0.001653	0.0001692	0.4
VSA_EState6_slt	0.6	0.001649	0.0002441	0.4
MaxPartialCharge_slv	0.4	0.001638	0.0003298	0.4
SMR_VSA10_slt	0.4	0.001574	0.000269	0.4
SMR_VSA5_slt	0.5	0.001566	0.0003966	0.4
NumValenceElectrons_slv	0.3	0.001537	0.0002734	0.4
Chi1_slv	0.3	0.001488	0.0003198	0.4
Chi0_slv	0.3	0.001461	0.000276	0.4
BalabanJ_slv	0.2	0.001451	0.0002418	0.4
PEOE_VSA1_slv	0.2	0.001393	0.0002225	0.4
EState_VSA1_slt	0.4	0.001346	0.0001301	0.4
HeavyAtomCount_slv	0.3	0.001341	0.0003166	0.4
Chi0n_slv	0.3	0.001274	0.0002696	0.3
MinPartialCharge_slv	0.3	0.00127	0.0001732	0.3
SMR_VSA6_slt	0.3	0.001234	0.0004064	0.3
PEOE_VSA6_slt	0.4	0.001194	0.0002749	0.3
SlogP_VSA5_slt	0.5	0.001181	0.0003253	0.3
MinAbsPartialCharge_slv	0.3	0.001175	0.0001681	0.3
EState_VSA8_slt	0.2	0.001142	0.0001526	0.3
EState_VSA10_slt	0.4	0.001131	0.0002071	0.3
SMR_VSA1_slt	0.6	0.001124	0.0004717	0.3
BalabanJ_slt	0.3	0.001102	0.0001367	0.3
PEOE_VSA3_slt	0.2	0.001074	0.0002532	0.3
MaxAbsPartialCharge_slv	0.3	0.001062	0.0002008	0.3
SlogP_VSA6_slt	0.5	0.001043	0.0002421	0.3
Chi2v_slv	0.3	0.0008782	0.0001951	0.2
SlogP_VSA12_slt	0.2	0.0008759	0.0001769	0.2
VSA_EState7_slt	0.6	0.0008148	0.0003028	0.2
VSA_EState9_slt	0.2	0.000785	0.0001383	0.2
EState_VSA9_slv	0.3	0.0007552	0.0003105	0.2
BertzCT_slv	0.2	0.0007541	0.0001993	0.2
Chi2n_slv	0.2	0.0007491	0.0001385	0.2
SlogP_VSA10_slt	0.3	0.0007408	0.0001511	0.2
NumAromaticCarbocycles_slt	0.4	0.0007359	0.000206	0.2
SMR_VSA1_slv	0.2	0.0006625	0.0001832	0.2
SlogP_VSA3_slt	0.2	0.0006588	0.0001396	0.2
PEOE_VSA2_slt	0.3	0.0006538	0.00022	0.2
HallKierAlpha_slv	0.2	0.0006297	0.0002347	0.2
SlogP_VSA2_slv	0.2	0.0005943	0.0002813	0.2
NumHAcceptors_slv	0.1	0.0005891	9.343e-05	0.2
MinEStateIndex_slv	0.2	0.0005657	0.0001602	0.2
PEOE_VSA14_slt	0.4	0.000565	0.0001392	0.2
NumAromaticHeterocycles_slt	0.1	0.0005632	6.223e-05	0.2
VSA_EState8_slv	0.1	0.0005543	0.0001072	0.1
SlogP_VSA5_slv	0.1	0.0005178	0.0001725	0.1
EState_VSA8_slv	0.1	0.0005003	0.0001753	0.1
SlogP_VSA12_slv	0.2	0.0004917	0.000282	0.1
NumHeteroatoms_slv	0.2	0.0004745	0.0001839	0.1
PEOE_VSA4_slt	0.1	0.000424	7.9e-05	0.1
SMR_VSA10_slv	0.2	0.0004134	0.0002117	0.1
PEOE_VSA7_slt	0.2	0.0003594	0.0002641	0.1
EState_VSA1_slv	0.1	0.0003288	0.0001497	0.1
SMR_VSA5_slv	0.1	0.0003196	0.000121	0.1
VSA_EState4_slt	0.3	0.000299	0.0002013	0.1
EState_VSA3_slt	0.2	0.0002957	0.000163	0.1
VSA_EState10_slv	0.1	0.0002836	0.0002287	0.1
PEOE_VSA6_slv	0.1	0.0002815	0.0001112	0.1
VSA_EState1_slv	0.1	0.0002802	0.0001123	0.1
SMR_VSA4_slt	0.1	0.000277	0.0001606	0.1
VSA_EState10_slt	0.1	0.0002718	0.0001094	0.1
Chi3n_slv	0.1	0.0002612	9.361e-05	0.1
VSA_EState5_slt	0.1	0.0002492	0.0001045	0.1
Chi4v_slv	0	0.0002457	6.314e-05	0.1
NOCount_slv	0.1	0.0002445	0.000176	0.1
SMR_VSA9_slt	0.1	0.0002306	4.44e-05	0.1
NumHDonors_slv	0.1	0.0002165	4.7e-05	0.1
EState_VSA4_slt	0.1	0.0002162	0.0001164	0.1
SlogP_VSA4_slt	0.1	0.0002125	0.0001292	0.1
Chi4n_slv	0	0.0002077	6.836e-05	0.1
EState_VSA5_slv	0.1	0.0002071	6.885e-05	0.1
NumAliphaticHeterocycles_slt	0	0.0001784	4.258e-05	0
NumRotatableBonds_slt	0.4	0.0001751	0.0001496	0
PEOE_VSA12_slt	0.1	0.000174	8.492e-05	0
Chi3v_slv	0.1	0.000166	7.334e-05	0
EState_VSA2_slt	0.1	0.000158	0.0001713	0
NumRotatableBonds_slv	0	0.0001568	4.533e-05	0
PEOE_VSA11_slv	0.1	0.0001508	8.721e-05	0
EState_VSA4_slv	0	0.0001493	4.48e-05	0
EState_VSA5_slt	0.3	0.0001458	0.0001389	0
SMR_VSA6_slv	0	0.0001453	6.803e-05	0
EState_VSA6_slt	0.1	0.0001407	6.198e-05	0
SMR_VSA4_slv	0	0.0001285	1.265e-05	0
PEOE_VSA8_slv	0.1	0.0001216	0.0001279	0
VSA_EState7_slv	0.1	0.0001207	5.741e-05	0
PEOE_VSA11_slt	0.1	0.0001195	1.937e-05	0
VSA_EState3_slv	0.1	0.000115	9.041e-05	0
EState_VSA7_slt	0.1	0.0001132	9.165e-05	0
EState_VSA2_slv	0	0.0001097	3.723e-05	0
SlogP_VSA8_slt	0	9.716e-05	3.052e-05	0
NumAliphaticHeterocycles_slv	0	9.175e-05	1.707e-05	0
PEOE_VSA9_slt	0.2	9.084e-05	0.0001494	0
NumAliphaticRings_slt	0	9.07e-05	4.972e-05	0
SlogP_VSA1_slv	0	9.038e-05	2.111e-05	0
NumSaturatedRings_slt	0	7.165e-05	1.21e-05	0
SlogP_VSA3_slv	0	6.597e-05	5.056e-05	0
VSA_EState4_slv	0	6.515e-05	2.456e-05	0
NumSaturatedRings_slv	0	6.394e-05	1.521e-05	0
PEOE_VSA13_slt	0.1	6.248e-05	5.449e-05	0
PEOE_VSA10_slt	0.3	5.517e-05	6.281e-05	0
PEOE_VSA9_slv	0	5.405e-05	6.575e-05	0
VSA_EState5_slv	0	5.359e-05	1.473e-05	0
SMR_VSA2_slt	0	5.049e-05	4.693e-05	0
PEOE_VSA7_slv	0	4.885e-05	4.771e-05	0
NumAliphaticRings_slv	0	4.544e-05	8.269e-06	0
NumSaturatedHeterocycles_slt	0	4.524e-05	1.838e-05	0
EState_VSA7_slv	0	4.265e-05	3.706e-05	0
NumSaturatedHeterocycles_slv	0	4.171e-05	1.073e-05	0
PEOE_VSA12_slv	0	3.157e-05	1.969e-05	0
VSA_EState9_slv	0	2.755e-05	2.506e-05	0
PEOE_VSA3_slv	0	2.694e-05	9.711e-06	0
SlogP_VSA4_slv	0	2.615e-05	1.274e-05	0
PEOE_VSA10_slv	0	2.48e-05	9.056e-06	0
EState_VSA6_slv	0	2.364e-05	2.222e-05	0
SlogP_VSA6_slv	0	1.983e-05	2.911e-05	0
SMR_VSA3_slv	0	1.908e-05	1.864e-05	0
EState_VSA10_slv	0	1.848e-05	3.784e-05	0
SlogP_VSA11_slt	0	1.782e-05	3.759e-05	0
VSA_EState6_slv	0	1.549e-05	2.572e-05	0
VSA_EState2_slv	0	1.524e-05	3.687e-05	0
PEOE_VSA13_slv	0	1.354e-05	4.594e-06	0
SMR_VSA7_slv	0	1.181e-05	2.296e-05	0
PEOE_VSA4_slv	0	8.962e-06	2.467e-06	0
PEOE_VSA5_slv	0	7.345e-06	1.453e-05	0
SlogP_VSA10_slv	0	7.111e-06	3.317e-06	0
SMR_VSA2_slv	0	5.494e-06	2.137e-06	0
PEOE_VSA14_slv	0	2.906e-06	6.784e-06	0
EState_VSA3_slv	0	2.8e-06	2.957e-05	0
SMR_VSA9_slv	0	2.539e-06	7.627e-07	0
NumAliphaticCarbocycles_slt	0	1.571e-06	1.785e-05	0
SlogP_VSA7_slv	0	8.247e-07	1.339e-06	0
EState_VSA11_slv	0	0	0	0
NumRadicalElectrons_slv	0	0	0	0
SMR_VSA8_slv	0	0	0	0
SlogP_VSA8_slv	0	0	0	0
SlogP_VSA9_slv	0	0	0	0
EState_VSA11_slt	0	0	0	0
SMR_VSA8_slt	0	0	0	0
SlogP_VSA9_slt	0	0	0	0
NumAromaticHeterocycles_slv	0	-1.327e-08	1.008e-06	0
NumRadicalElectrons_slt	0	-6.306e-08	0	0
NumAliphaticCarbocycles_slv	0	-8.045e-07	8.836e-08	0
NumSaturatedCarbocycles_slv	0	-1.126e-06	1.468e-07	0
NumAromaticRings_slv	0	-1.731e-06	2.459e-05	0
SlogP_VSA11_slv	0	-2.922e-06	1.491e-06	0
NumSaturatedCarbocycles_slt	0	-1.257e-05	2.173e-05	0
PEOE_VSA2_slv	0	-1.799e-05	2.461e-05	0
NumAromaticCarbocycles_slv	0	-1.947e-05	2.741e-05	0
PEOE_VSA5_slt	0.1	-3.021e-05	3.471e-05	0
SlogP_VSA7_slt	0	-3.6e-05	7.353e-06	0

## Sheet: GB Feat Importance
Gradient Boosting Algorithm Feature Importance
Descriptor	Gini / %	Permutation Importance (mean)	Permutation Importance (std)	Permutation Importance(mean) / %
MolMR_slt	9.3	0.0549	0.005548	10.9
TPSA_slt	3.1	0.03382	0.003699	6.7
Chi1_slt	3.9	0.03178	0.005155	6.3
NOCount_slt	2.1	0.02093	0.002679	4.1
NHOHCount_slt	2.6	0.01856	0.004488	3.7
NumHDonors_slt	1.9	0.01741	0.002735	3.4
HeavyAtomMolWt_slt	2.2	0.0173	0.003296	3.4
BertzCT_slt	2.6	0.01552	0.002403	3.1
Chi1v_slt	4.7	0.01324	0.002661	2.6
Chi1n_slt	2.7	0.0124	0.002347	2.5
MolWt_slt	2.4	0.0122	0.001681	2.4
SlogP_VSA2_slt	2.8	0.01024	0.001779	2
MaxAbsPartialCharge_slt	1.8	0.009791	0.001318	1.9
Chi4v_slt	0.7	0.00782	0.0009131	1.5
Chi2v_slt	1.6	0.007785	0.001621	1.5
Chi3v_slt	0.9	0.007406	0.0005558	1.5
MaxAbsEStateIndex_slt	1.3	0.007099	0.001457	1.4
Chi4n_slt	1.3	0.007066	0.002033	1.4
NumHeteroatoms_slt	1	0.007008	0.00145	1.4
MinPartialCharge_slt	1.2	0.00692	0.0008624	1.4
Chi0n_slt	1.7	0.00678	0.0007946	1.3
Chi0_slt	0.8	0.006684	0.0005768	1.3
MolLogP_slt	1.1	0.006502	0.001717	1.3
VSA_EState2_slt	0.5	0.006295	0.001147	1.2
MolLogP_slv	1.7	0.005902	0.001474	1.2
Kappa1_slt	3.1	0.005449	0.001212	1.1
NumHAcceptors_slt	0.5	0.005327	0.00118	1.1
BalabanJ_slv	1	0.005136	0.001265	1
HeavyAtomMolWt_slv	1	0.004929	0.00101	1
Chi0v_slt	2	0.004623	0.001271	0.9
MinAbsEStateIndex_slt	1.1	0.004565	0.0009189	0.9
SlogP_VSA1_slt	0.4	0.004518	7.47e-05	0.9
Chi0v_slv	0.9	0.00404	0.001006	0.8
EState_VSA1_slt	0.6	0.003896	0.001137	0.8
MaxPartialCharge_slt	1.5	0.003895	0.0007316	0.8
NHOHCount_slv	0.5	0.003869	0.0005411	0.8
PEOE_VSA1_slt	0.3	0.00382	0.001144	0.8
HallKierAlpha_slt	0.9	0.003801	0.0006034	0.8
VSA_EState8_slt	0.7	0.003459	0.0006733	0.7
MaxAbsEStateIndex_slv	1.1	0.003178	0.001198	0.6
HeavyAtomCount_slt	0.3	0.002904	0.0002307	0.6
EState_VSA9_slt	0.5	0.002869	0.0009768	0.6
Chi3n_slt	0.3	0.002832	0.0005843	0.6
MaxAbsPartialCharge_slv	0.6	0.002684	0.0006775	0.5
TPSA_slv	0.4	0.002509	0.0003089	0.5
MinEStateIndex_slt	0.5	0.002384	0.0002235	0.5
MolWt_slv	0.5	0.002339	0.001483	0.5
MinAbsPartialCharge_slt	0.7	0.002326	0.0003405	0.5
NumRotatableBonds_slt	0.4	0.002313	0.0006836	0.5
MaxEStateIndex_slt	0.9	0.002307	0.000587	0.5
Kappa3_slt	0.7	0.002223	0.0007512	0.4
VSA_EState6_slt	0.8	0.002016	0.0007842	0.4
SMR_VSA3_slt	0.3	0.001975	0.0001625	0.4
Kappa2_slt	1	0.001973	0.0009143	0.4
MaxEStateIndex_slv	0.4	0.00188	0.0005496	0.4
HallKierAlpha_slv	0.5	0.001836	0.001076	0.4
Chi2v_slv	0.3	0.001833	0.0007116	0.4
BalabanJ_slt	0.5	0.001584	0.0006553	0.3
VSA_EState1_slt	0.4	0.001572	0.0005162	0.3
VSA_EState3_slt	0.5	0.001532	0.0004249	0.3
NumValenceElectrons_slt	1.3	0.001526	0.0005989	0.3
PEOE_VSA8_slt	0.7	0.001493	0.000419	0.3
SMR_VSA5_slt	0.3	0.001468	0.0006362	0.3
NumAromaticCarbocycles_slt	0.6	0.001458	0.0003419	0.3
Chi1v_slv	0.3	0.001458	0.0002022	0.3
EState_VSA9_slv	0.3	0.001434	0.0006846	0.3
PEOE_VSA7_slt	0.3	0.001428	0.0005198	0.3
MinAbsPartialCharge_slv	0.2	0.001423	0.0003251	0.3
SMR_VSA7_slt	0.1	0.001417	0.0003246	0.3
NumAromaticRings_slt	0.4	0.001379	0.0002574	0.3
VSA_EState9_slt	0.3	0.001351	0.0001435	0.3
SMR_VSA6_slt	0.2	0.001337	0.0005098	0.3
SMR_VSA1_slt	0.2	0.001312	0.0003625	0.3
VSA_EState1_slv	0.8	0.001131	0.0006928	0.2
PEOE_VSA3_slt	0.1	0.00101	0.0001164	0.2
SMR_VSA10_slt	0.3	0.0009111	0.0002819	0.2
PEOE_VSA1_slv	0.4	0.0008769	0.0002092	0.2
Chi0n_slv	0.2	0.0008436	0.0001597	0.2
MinAbsEStateIndex_slv	0.2	0.0008018	0.0001539	0.2
SlogP_VSA5_slt	0.2	0.0007921	0.0002065	0.2
Chi1n_slv	0.1	0.0007889	0.0002212	0.2
Chi1_slv	0.1	0.0007881	0.0002103	0.2
EState_VSA5_slt	0.2	0.0007558	0.0002658	0.1
PEOE_VSA2_slt	0.1	0.0007276	8.837e-05	0.1
SlogP_VSA4_slt	0	0.0007216	0.000188	0.1
MinEStateIndex_slv	0.4	0.0007194	0.0006561	0.1
SlogP_VSA6_slt	0.6	0.0007194	0.0008187	0.1
Kappa3_slv	0.2	0.0007057	0.0004997	0.1
EState_VSA8_slv	0.1	0.0006917	0.0001643	0.1
PEOE_VSA12_slt	0.1	0.0006838	0.0001882	0.1
Chi2n_slt	0.2	0.0006512	0.0005335	0.1
HeavyAtomCount_slv	0.1	0.0006074	0.0001538	0.1
SMR_VSA10_slv	0.2	0.0005631	0.0002708	0.1
PEOE_VSA14_slt	0.1	0.0005115	0.0001884	0.1
VSA_EState10_slv	0.2	0.0005091	0.0002854	0.1
NumAromaticHeterocycles_slt	0	0.0005033	7.978e-05	0.1
solvent_group	0.2	0.0004937	0.0001667	0.1
PEOE_VSA13_slt	0.1	0.0004617	2.713e-05	0.1
VSA_EState8_slv	0.2	0.0004589	0.0001431	0.1
MaxPartialCharge_slv	0.2	0.000455	0.0001725	0.1
NOCount_slv	0.2	0.0004514	0.0001094	0.1
MinPartialCharge_slv	0.2	0.000448	0.0001165	0.1
NumSaturatedHeterocycles_slt	0.1	0.000425	0.000442	0.1
SlogP_VSA12_slt	0.1	0.0004223	4.646e-05	0.1
MolMR_slv	0.2	0.0004189	0.0005264	0.1
PEOE_VSA6_slv	0.1	0.0003638	0.000266	0.1
Kappa2_slv	0.2	0.0003611	0.00024	0.1
SMR_VSA5_slv	0.1	0.0003414	5.288e-05	0.1
Kappa1_slv	0.1	0.0003345	0.0001794	0.1
Chi2n_slv	0.1	0.0003294	0.000107	0.1
VSA_EState4_slt	0.2	0.0003066	0.0001345	0.1
PEOE_VSA9_slt	0.1	0.0002853	0.0001713	0.1
SlogP_VSA2_slv	0.2	0.0002628	0.0001576	0.1
Chi3v_slv	0.1	0.0002616	0.0002184	0.1
BertzCT_slv	0.1	0.0002594	0.0002189	0.1
SlogP_VSA10_slt	0.3	0.0002557	0.0002303	0.1
SMR_VSA4_slt	0.1	0.0002411	5.702e-05	0
PEOE_VSA8_slv	0.1	0.0002339	7.414e-05	0
NumValenceElectrons_slv	0.1	0.0002319	0.0001229	0
VSA_EState7_slt	0.2	0.0002286	0.0004279	0
SlogP_VSA3_slt	0.1	0.0002197	8.984e-05	0
SlogP_VSA8_slt	0	0.0002055	5.994e-05	0
EState_VSA5_slv	0.1	0.000194	6.523e-05	0
NumHeteroatoms_slv	0.1	0.0001857	0.0001317	0
VSA_EState10_slt	0.1	0.0001819	8.781e-05	0
VSA_EState5_slt	0.1	0.0001757	0.0001433	0
SlogP_VSA5_slv	0.1	0.0001751	8.792e-05	0
EState_VSA6_slt	0.1	0.0001715	0.0001857	0
SlogP_VSA12_slv	0	0.0001517	5.535e-05	0
Chi3n_slv	0.1	0.0001489	7.921e-05	0
PEOE_VSA10_slt	0.1	0.0001451	0.0005637	0
PEOE_VSA11_slv	0.1	0.0001424	0.0001608	0
Chi4n_slv	0	0.0001365	4.605e-05	0
NumHDonors_slv	0	0.0001344	3.784e-05	0
EState_VSA8_slt	0.2	0.0001329	0.0005172	0
PEOE_VSA11_slt	0	0.0001238	9.545e-05	0
VSA_EState6_slv	0	0.0001214	7.813e-05	0
SlogP_VSA3_slv	0	0.0001177	3.211e-05	0
EState_VSA7_slv	0	0.0001132	3.641e-05	0
PEOE_VSA2_slv	0	7.821e-05	6.345e-05	0
PEOE_VSA5_slt	0.1	7.64e-05	2.968e-05	0
SMR_VSA1_slv	0.1	7.559e-05	9.171e-05	0
EState_VSA10_slv	0	7.147e-05	0.0001208	0
PEOE_VSA4_slt	0.1	6.606e-05	3.389e-05	0
NumAromaticRings_slv	0	6.23e-05	1.96e-05	0
VSA_EState2_slv	0	6.013e-05	3.289e-05	0
EState_VSA4_slv	0	5.773e-05	3.652e-05	0
PEOE_VSA9_slv	0	5.017e-05	2.727e-05	0
VSA_EState3_slv	0	4.577e-05	0.0001065	0
EState_VSA2_slv	0.1	4.4e-05	7.168e-05	0
NumAliphaticRings_slt	0	3.914e-05	3.036e-05	0
EState_VSA1_slv	0	3.657e-05	0.0001369	0
SMR_VSA3_slv	0	3.567e-05	1.185e-05	0
NumRotatableBonds_slv	0	3.532e-05	1.714e-05	0
EState_VSA4_slt	0.1	3.451e-05	0.0001221	0
SMR_VSA7_slv	0	3.366e-05	2.1e-05	0
NumAliphaticHeterocycles_slt	0.1	3.24e-05	0.0001093	0
SMR_VSA4_slv	0	3.159e-05	3.153e-05	0
Chi4v_slv	0	3.019e-05	3.407e-05	0
NumSaturatedRings_slt	0	2.751e-05	5.694e-05	0
VSA_EState4_slv	0	2.4e-05	9.159e-06	0
NumAliphaticHeterocycles_slv	0	2.193e-05	1.11e-05	0
SlogP_VSA6_slv	0	2.02e-05	1.032e-05	0
VSA_EState7_slv	0	1.278e-05	8.533e-05	0
NumSaturatedHeterocycles_slv	0	9.24e-06	3.788e-06	0
NumAliphaticRings_slv	0	7.998e-06	1.164e-05	0
PEOE_VSA13_slv	0	7.459e-06	2.451e-06	0
EState_VSA6_slv	0	4.349e-06	1.754e-05	0
PEOE_VSA14_slv	0	3.153e-06	5.798e-06	0
NumSaturatedCarbocycles_slt	0	2.371e-06	6.911e-06	0
NumSaturatedRings_slv	0	1.881e-06	4.765e-06	0
SlogP_VSA4_slv	0	1.764e-06	8.302e-06	0
NumAromaticHeterocycles_slv	0	1.442e-06	7.213e-06	0
SlogP_VSA7_slv	0	7.916e-07	3.049e-07	0
NumAliphaticCarbocycles_slv	0	7.434e-07	3.074e-08	0
PEOE_VSA10_slv	0	7.133e-07	5.295e-06	0
NumRadicalElectrons_slt	0	4.147e-07	4.466e-07	0
SMR_VSA9_slv	0	1.213e-07	3.233e-06	0
PEOE_VSA4_slv	0	3.135e-08	5.389e-08	0
NumSaturatedCarbocycles_slv	0	1.158e-09	1.087e-08	0
EState_VSA11_slv	0	0	0	0
NumRadicalElectrons_slv	0	0	0	0
SMR_VSA8_slv	0	0	0	0
SlogP_VSA8_slv	0	0	0	0
SlogP_VSA9_slv	0	0	0	0
EState_VSA11_slt	0	0	0	0
SMR_VSA8_slt	0	0	0	0
SlogP_VSA9_slt	0	0	0	0
SMR_VSA2_slv	0	-5.798e-08	7.063e-09	0
PEOE_VSA3_slv	0	-2.074e-07	3.075e-06	0
SlogP_VSA11_slv	0	-2.082e-07	4.728e-06	0
EState_VSA3_slv	0	-2.937e-07	3.074e-05	0
SlogP_VSA1_slv	0	-9.573e-07	7.322e-06	0
PEOE_VSA12_slv	0	-2.016e-06	4.945e-06	0
SlogP_VSA10_slv	0	-2.091e-06	1.424e-06	0
SMR_VSA2_slt	0	-3.798e-06	8.546e-06	0
SlogP_VSA7_slt	0	-5.182e-06	4.301e-06	0
NumAliphaticCarbocycles_slt	0	-5.335e-06	2.289e-05	0
PEOE_VSA5_slv	0	-7.328e-06	1.645e-05	0
NumAromaticCarbocycles_slv	0	-1.895e-05	6.27e-05	0
SlogP_VSA11_slt	0	-2.219e-05	7.061e-06	0
VSA_EState9_slv	0	-2.662e-05	2.252e-05	0
PEOE_VSA7_slv	0	-2.996e-05	7.33e-05	0
VSA_EState5_slv	0	-5.075e-05	2.902e-05	0
Chi0_slv	0.4	-7.771e-05	0.0005873	0
EState_VSA7_slt	0.1	-8.7e-05	0.000276	0
EState_VSA2_slt	0	-9.052e-05	0.0001779	0
NumHAcceptors_slv	0.4	-9.183e-05	0.0005892	0
SMR_VSA9_slt	0	-0.0001141	0.0001288	0
SMR_VSA6_slv	0	-0.0001163	0.0001199	0
EState_VSA3_slt	0.1	-0.0003723	0.0001199	-0.1
EState_VSA10_slt	0.5	-0.0003811	0.0005466	-0.1
PEOE_VSA6_slt	0.3	-0.0005571	0.000579	-0.1

## Sheet: Solvent Hold-Out
Model Performance Solvent Hold-Out Tests
Solvent	Algorithm	MAE	RMSE	STD
Water	Random Forest	2.81745	3.80992	0.113414
	Gradient Boosting	2.56244	3.37332	0.117718
Octanol	Random Forest	0.290811	0.706887	0.198541
	Gradient Boosting	0.369184	0.679141	0.205101
Hexadecane	Random Forest	0.257652	0.373195	0.0455729
	Gradient Boosting	0.396469	0.506433	0.0372737
Toluene	Random Forest	0.202054	0.302231	0.165403
	Gradient Boosting	0.310078	0.395668	0.16546
Ethanol	Random Forest	0.216669	0.352197	0.365677
	Gradient Boosting	0.269913	0.362327	0.373184
Acetone	Random Forest	0.221599	0.340932	0.184946
	Gradient Boosting	0.386922	0.576912	0.209063
THF	Random Forest	0.342823	0.449308	0.330333
	Gradient Boosting	0.498664	0.680248	0.362419
DCM	Random Forest	0.315114	0.588345	0.828536
	Gradient Boosting	0.331485	0.519559	0.856827
DMSO	Random Forest	1.01573	1.12432	0.526678
	Gradient Boosting	1.19952	1.31289	0.478801

## Sheet: Descritpor Importance
Model Descriptor Performance with GB algorithm					VSA Descriptors	Eletronic Descriptors	Structural Descriptors
Descriptor Group	Score Train	MAE	RMSE		SlogP_VSA2_slt	MaxAbsPartialCharge_slt	Chi1_slt
VSA	0.966416	0.240522	0.418083		VSA_EState2_slt	MaxAbsEStateIndex_slt	Chi1v_slt
Eletronic	0.921251	0.301407	0.606738		SlogP_VSA1_slt	MinPartialCharge_slt	Chi1n_slt
Structural	0.921754	0.284938	0.586599		EState_VSA1_slt	MinAbsEStateIndex_slt	Chi4v_slt
Optimized	0.964608	0.223351	0.429536		PEOE_VSA1_slt	MaxPartialCharge_slt	Chi2v_slt
					VSA_EState8_slt	MaxAbsEStateIndex_slv	Chi3v_slt
					EState_VSA9_slt	MaxAbsPartialCharge_slv	Chi4n_slt
					VSA_EState6_slt	MinEStateIndex_slt	Chi0n_slt
					SMR_VSA3_slt	MinAbsPartialCharge_slt	Chi0_slt
					VSA_EState1_slt	MaxEStateIndex_slt	Kappa1_slt
					VSA_EState3_slt	MaxEStateIndex_slv	Chi0v_slt
					PEOE_VSA8_slt	MinAbsPartialCharge_slv	Chi0v_slv
					SMR_VSA5_slt	MinAbsEStateIndex_slv	Chi3n_slt
					EState_VSA9_slv	MinEStateIndex_slv	Kappa3_slt
					PEOE_VSA7_slt	MaxPartialCharge_slv	Kappa2_slt
					SMR_VSA7_slt	MinPartialCharge_slv	Chi2v_slv
					VSA_EState9_slt	MolMR_slt	Chi1v_slv
					SMR_VSA6_slt	MolMR_slv	Chi0n_slv
					SMR_VSA1_slt		Chi1n_slv
					VSA_EState1_slv		Chi1_slv
					PEOE_VSA3_slt		Kappa3_slv
					SMR_VSA10_slt		Chi2n_slt
					PEOE_VSA1_slv		Kappa2_slv
					SlogP_VSA5_slt		Kappa1_slv
					EState_VSA5_slt		Chi2n_slv
					PEOE_VSA2_slt		Chi3v_slv
					SlogP_VSA4_slt		BalabanJ_slv
					SlogP_VSA6_slt		HallKierAlpha_slt
					EState_VSA8_slv		HallKierAlpha_slv
					PEOE_VSA12_slt		BalabanJ_slt
					SMR_VSA10_slv		BertzCT_slt
					PEOE_VSA14_slt		BertzCT_slv
					VSA_EState10_slv		HeavyAtomCount_slt
					PEOE_VSA13_slt		HeavyAtomCount_slv
					VSA_EState8_slv		HeavyAtomMolWt_slt
					SlogP_VSA12_slt		HeavyAtomMolWt_slv
					PEOE_VSA6_slv		MolWt_slt
					SMR_VSA5_slv		MolWt_slv
					VSA_EState4_slt		NHOHCount_slt
					PEOE_VSA9_slt		NHOHCount_slv
					SlogP_VSA2_slv		NOCount_slt
					SlogP_VSA10_slt		NOCount_slv
					TPSA_slt		solvent_group
					TPSA_slv		MolLogP_slt
							MolLogP_slv
							NumHDonors_slt
							NumHeteroatoms_slt
							NumHAcceptors_slt
							NumRotatableBonds_slt
							NumValenceElectrons_slt
							NumAromaticCarbocycles_slt
							NumAromaticRings_slt
							NumAromaticHeterocycles_slt
							NumSaturatedHeterocycles_slt
